# Supplementary material for: Sulforaphane Bioavailability from Glucoraphanin-Rich Broccoli: Control by Active Endogenous Myrosinase
Source: PLoS One. 2015 Nov 2;10(11):e0140963. doi: 10.1371/journal.pone.0140963 (PMC4629881; doi:10.1371/journal.pone.0140963)
Supplement: S1 Table — (XLSX) [file pone.0140963.s004.xlsx]

## Sheet: S1Table
S1 Table. Urine measurements for outcomes and assessment of compliance. Values in red triggered censoring of that subject's outcome values: a - pre-dose DTC was too high, and/or subject admitted to a dietary lapse (cruciferous vegetable consumption) within 24 hours of dosing; b - 24 hr creatinine was abnormally low, suggesting an incomplete urine collection; c - post-dose (24 hr) DTC was excessiv…
	No.		1	2	3	4	5	6	7	8	9	10	11	12	13	14	15
<-- Subject #	Cohort		1	2	2	3	3	4	4	4	5	5	6	6	6	6	6
	Internal Designation		HS67	HS74"M"	HS74"N"	HS74"K"	HS74"L"	HS73G,H	HS73H,I	HS73I,J	HS73F	HS73E	HS73	HS73A	HS73B	HS73C	HS73D
	Matrix		BSEa	BSE	BSE	BSdEb	BSdEb	BSdPc	BSdP	BSdP	FDBSd	FDBS	FDBS	FDBS	FDBS	FDBS	FDBS
	Delivery Mode		water	gelcaps	gelcaps	gelcaps	gelcaps	gelcaps	gelcaps	gelcaps	gelcaps	a.r. gelcaps	juice	juice	juice	juice	juice
	Dose (umol GR)		50	69	230	69	230	100	100	100	100	100	50	50	50	100	200
	# Subjects accrued		5	20	20	20	20	5	5	5	5	5	5	5	5	5	5
	# Valid urine collections (accrued minus censored values)		5	16	18	17	19	4	4	4	5	5	5	5	4	4	5
1	24 hr. DTC			7.75	27.7	8.58	24.38
	Pre-dose creat (mg/ml)			1.6	2.04	2.35	1.81
	Pre-dose DTC (nmol/mg creat)			0.13	1.9	0.69	0.15
	24 hr. urine vol (mL)			2000	895	1180	1165
	24 hr. creat (mg)			1140	985	1333	1165
2	24 hr. DTC		4.8	11.24	10.4	8.75	34.24	xd	41.4	43.4	36.4	35.8	16.9	30.1	19.2	41.6	72.5
	Pre-dose creat (mg/ml)		2.18	1.45	2.59	1.79	1.72	3.25	4.63	2.71	1.93	2.22	2.43	2.2	2.74	2.34	2.14
	Pre-dose DTC (nmol/mg creat)		7.29	15.63a	7.1a	0.58	0.95	3.55a	0.81	0.34	0.96	1.16	0.94	0.56	0.61	1.48	0.71
	24 hr. urine vol (mL)		1535	1960	1525	2130	2065	1655	1520	1465	865	1905	1815	1705	1485	985	1345
	24 hr. creat (mg)		1167	1215	1434	1385	1404	1258	1140	1055	1367	1295	1252	1211	1351	1172	1022
3	24 hr. DTC			2.98	18.83	4.32	12.06
	Pre-dose creat (mg/ml)			0.99	0.96	0.6	0.77
	Pre-dose DTC (nmol/mg creat)			1.04	0.5	0.45	0.35
	24 hr. urine vol (mL)			1180	1385	1665	1500
	24 hr. creat (mg)			732	859	899	900
4	24 hr. DTC			26.94	18.55	4	27.93
	Pre-dose creat (mg/ml)			2.24	1.93	1.8	2.7
	Pre-dose DTC (nmol/mg creat)			27.26a	0.36	1.34	1.15
	24 hr. urine vol (mL)			640	745	425	785
	24 hr. creat (mg)			1229	1341	748b	1028
5	24 hr. DTC			0.24	0.84	15.06	1.28
	Pre-dose creat (mg/ml)			2.35	0.7	1.53	1.38
	Pre-dose DTC (nmol/mg creat)			0.11	2.87	35.97a	0.09
	24 hr. urine vol (mL)			450	630	1045	735
	24 hr. creat (mg)			725b	586b	1411	1014
6	24 hr. DTC			8.66	53.92	9.42	39.55
	Pre-dose creat (mg/ml)			1.19	1.1	0.48	1.37
	Pre-dose DTC (nmol/mg creat)			1.31	0.29	0.25	0.69
	24 hr. urine vol (mL)			1880	2535	2875	2740
	24 hr. creat (mg)			1278	1546	834b	1781
7	24 hr. DTC			6.93	20.09	3.93	25.25
	Pre-dose creat (mg/ml)			0.94	1.9	1.7	1.63
	Pre-dose DTC (nmol/mg creat)			0.18	1.03	0.12	0.75
	24 hr. urine vol (mL)			1720	1640	1725	1925
	24 hr. creat (mg)			963	918	1070	1020
8	24 hr. DTC			12.49	11.27	10.5	8.72
	Pre-dose creat (mg/ml)			1.17	1.33	1.12	0.74
	Pre-dose DTC (nmol/mg creat)			0.29	0.19	3.71	0.05
	24 hr. urine vol (mL)			2105	2460	2390	3400
	24 hr. creat (mg)			2610	2091	2533	2448
9	24 hr. DTC		3.7	3.11	3.22	4.48	5.39	33.5	38.9	30.6	31.3	21.7	13.8	21.8	19	40.3	79.1
	Pre-dose creat (mg/ml)		2.44	2.67	1.76	2.69	2.54	2	3.37	2.43	2.22	32	1.19	1.94	1.63	2.17	1.9
	Pre-dose DTC (nmol/mg creat)		0.18	2.1	0.73	2.53	0.83	0.06	0.19	1.1	0.23	0.01	0.9	0.35	1.7	0.98	0.52
	24 hr. urine vol (mL)		2235	1805	2080	1245	1835	1810	2830	2495	1280	1455	1850	2130	2600	1780	2450
	24 hr. creat (mg)		1229	1047	1144	1071	1211	1213	1330	1198	1306	1179	1110	1193	1300	1442	1348
10	24 hr. DTC			4.95	3.83	7.14	21.02
	Pre-dose creat (mg/ml)			0.67	1.62	2.28	1.55
	Pre-dose DTC (nmol/mg creat)			0.61	0.09	0.99	2.89
	24 hr. urine vol (mL)			1715	1420	940	2445
	24 hr. creat (mg)			720b	1093	1090	1027
11	24 hr. DTC		6.9	5.29	11.61	10.13	31.77	23.5	13.9	xd	32.1	37.1	16.6	23.5	xd	xd	111.5
	Pre-dose creat (mg/ml)		1.48	0.54	0.96	0.61	0.94	1.28	1.23	0.89	1.22	1.48	2.93	1.37	1.27c	xd	1.02
	Pre-dose DTC (nmol/mg creat)		0.93	0.55	0.55	1.31	0.62	1.59	2.82	7.45a	1.34	3.9	0.56	0.35	0.89c	xd	1.02
	24 hr. urine vol (mL)		1770	2335	2080	1565	2500	2675	2185	2365	1620	2215	1510	1550	1690c	xd	1680
	24 hr. creat (mg)		1186	1214	1144	1268	1400	1070	1180	1206	1183	1418	1102	1194	1386c	xd	1378
12	24 hr. DTC			4.34	11.5	6.11	15.3
	Pre-dose creat (mg/ml)			0.74	1.08	0.91	0.73
	Pre-dose DTC (nmol/mg creat)			0.16	1.78	0.09	0.44
	24 hr. urine vol (mL)			2495	1360	1440	1680
	24 hr. creat (mg)			1372	1469	1080	1327
13	24 hr. DTC			5.3	12.87	5.5	12.52
	Pre-dose creat (mg/ml)			1.17	1.22	0.8	0.81
	Pre-dose DTC (nmol/mg creat)			0.14	0.08	0.05	0.33
	24 hr. urine vol (mL)			2250	1900	1220	2200
	24 hr. creat (mg)			1080	1197	1025	1056
14	24 hr. DTC			22.99	19.01	13.17	32.78
	Pre-dose creat (mg/ml)			0.83	1.13	0.97	0.54
	Pre-dose DTC (nmol/mg creat)			0.13	0.12	0.61	0.11
	24 hr. urine vol (mL)			1225	1330	1045	1385
	24 hr. creat (mg)			1029	758	1066	859
15	24 hr. DTC			6.87	24.49	7.5	44.53
	Pre-dose creat (mg/ml)			0.89	1.67	1.98	3.48
	Pre-dose DTC (nmol/mg creat)			0.82	0.31	1.64	4.95a
	24 hr. urine vol (mL)			2345	2240	2090	1985
	24 hr. creat (mg)			1806	1702	1651	1965
16	24 hr. DTC			5.16	11.09	1.01	7.78
	Pre-dose creat (mg/ml)			2.99	2.39	3.5	2.83
	Pre-dose DTC (nmol/mg creat)			0.15	0.07	0.14	0.7
	24 hr. urine vol (mL)			495	540	800	735
	24 hr. creat (mg)			1262	1188	1352	1404
17	24 hr. DTC			23.64	18.72	8.5	39.61
	Pre-dose creat (mg/ml)			0.81	1.02	0.46	0.12
	Pre-dose DTC (nmol/mg creat)			1.52	0.99	1.28	0.67
	24 hr. urine vol (mL)			925	1000	1240	1585
	24 hr. creat (mg)			796	680	657	745
18	24 hr. DTC			12.29	39.03	8.24	39.39
	Pre-dose creat (mg/ml)			1.86	1.13	2.49	2
	Pre-dose DTC (nmol/mg creat)			0.47	1.32	0.24	0.17
	24 hr. urine vol (mL)			710	2100	635	1200
	24 hr. creat (mg)			1150	1128	1168	1236
19	24 hr. DTC			7.72	18.87	10.08	9.93
	Pre-dose creat (mg/ml)			0.71	1.72	1.2	0.77
	Pre-dose DTC (nmol/mg creat)			0.37	1.09	1.47	0.29
	24 hr. urine vol (mL)			1940	1270	2270	1545
	24 hr. creat (mg)			1145	786	1226	1020
20	24 hr. DTC			5.67	16.77	13.37	36.85
	Pre-dose creat (mg/ml)			1.11	2.39	3.59	2.55
	Pre-dose DTC (nmol/mg creat)			0.07	0.26	0.09	0.21
	24 hr. urine vol (mL)			1645	1590	2810	1725
	24 hr. creat (mg)			1119	1224	1152	1277
21	24 hr. DTC		3.7					56.7	xd	47.6	42.8	31.4	20.9	21.8	21.2	41.8	79.2
	Pre-dose creat (mg/ml)		1.25					1.15	0.57	2.3	0.56	1.6	0.93	1.8	2.26	1.71	0.56
	Pre-dose DTC (nmol/mg creat)		0.08					0.71	0.54	0.27	1.46	0.1	3.45	0.27	0.39	0.62	0.52
	24 hr. urine vol (mL)		1725					2885	1445	2025	2660	2645	3020	2515	2100	2575	1820
	24 hr. creat (mg)		897					981	650b	911	1011	1058	846	981	966	1030	1238
22	24 hr. DTC		4.4					16.7	32.5	55	33	37.7	15.8	24	20.9	43.3	66.3
	Pre-dose creat (mg/ml)		0.38					0.74	0.8	0.78	0.97	1.2	0.68	0.74	0.83	1.73	0.5
	Pre-dose DTC (nmol/mg creat)		0.61					2.66	0.49	0.85	1.79	4.24	0.57	3.97	0.93	0.59	1.6
	24 hr. urine vol (mL)		2150					1645	1065	1630	1480	1840	2135	3125	2550	2465	1850
	24 hr. creat (mg)		925					987	841	1043	962	1067	790	1031	995	1011	1036
